# Supplementary material for: In Vitro Mineralisation of Tissue-Engineered Cartilage Reduces Endothelial Cell Migration, Proliferation and Tube Formation
Source: Cells. 2023 Apr 20;12(8):1202. doi: 10.3390/cells12081202 (PMC10136546; doi:10.3390/cells12081202)
Supplement: Supplementary file 1 [file cells-12-01202-s001.zip]

Archive with 2 entries (2 files):
- Raw data file.xlsx
- Supplementary figures.pdf
